# Supplementary material for: Integrated Transcriptomic Analysis Identifies Immune Remodeling and Prognostic Signatures in Uveal Melanoma
Source: Int J Genomics. 2026 Feb 27;2026:6511018. doi: 10.1155/ijog/6511018 (PMC12948723; doi:10.1155/ijog/6511018)
Supplement: Supplementary file 1 — Supporting Information Additional supporting information can be found online in the Supporting Information section. Table S1 900 prognosis‐related genes identified by uniCOX in TCGA datasets Table S2: 11 UVM‐specific prognostic genes selected by LASSO algorithm. [file IJOG-2026-6511018-s001.xlsx]

## Sheet: TableS1
Table S1 900 prognosis-related genes identified by uniCOX in TCGA datasets
id	HR	HR.95L	HR.95H	pvalue
HES4	2.10887023932922	1.09963219933868	4.04438292094675	0.0247149181638836
TNFRSF1B	1.74024115292173	1.28862407191845	2.35013401993472	0.000301334684411566
MFAP2	0.505935691904915	0.312619371414009	0.818794187914596	0.00553910789566855
NBL1	1.49641489906945	1.09927419174052	2.03703276851386	0.0104236913317808
SH3BGRL3	2.30206509223685	1.21720293080838	4.35383743725945	0.010332430434072
CD52	1.50090581324597	1.19723092691074	1.88160713994276	0.000430411537775918
LAPTM5	1.53832233644161	1.18238629408158	2.00140649687868	0.00133782370276585
FABP3	2.05464372084115	1.39160261191009	3.03359650482226	0.000292115014054572
EVA1B	2.52147275524233	1.39532893732931	4.55650612937072	0.00218830212205784
PDE4B	0.30527530501317	0.168937371431574	0.551642369365448	8.47952921784637e-05
GBP5	1.41303836949103	1.1200046137674	1.78274036473615	0.0035486156315754
LRRC39	1.60018819806443	1.09716970801804	2.33382515987452	0.014623229125518
CD53	1.49293732456397	1.14034802074749	1.95454529189712	0.0035522043136828
PTPN22	2.42643267480835	1.36511765427574	4.31287040127046	0.00252329197156962
CD2	1.41767121998065	1.16837778264878	1.72015568749099	0.000404662483690953
CA14	1.79542651452717	1.03677060764419	3.1092281603082	0.0367211882110766
MCL1	2.11979358717862	1.21145252003137	3.70920426343021	0.00849029841712185
CTSK	1.91266911496172	1.25261875307401	2.92052400968029	0.00267381738667363
S100A4	1.63698790931462	1.33923969151001	2.00093338946728	1.49626450224694e-06
S100A13	5.16586818535467	2.53933716109977	10.5091180947795	5.84615827321061e-06
S100A1	1.68945887521598	1.11966856331914	2.54921088664388	0.0124720576939425
SLC39A1	3.71559652608499	1.73695516175914	7.94819454675668	0.000716719910092241
SHC1	3.29453246469292	1.77812103873197	6.10416497217529	0.00015116413257712
CCT3	5.50967014176979	1.15638113211694	26.2512628648111	0.0321637300316132
SH2D2A	2.12492135145746	1.3612525623122	3.31701175438759	0.000908909043328981
CD48	1.53711024588986	1.19929082680494	1.9700875344091	0.000685814191203463
MGST3	10.7139610867076	3.45814926902509	33.1937557454962	3.94899157670486e-05
ABL2	2.65968122762131	1.44259140090871	4.90360903864066	0.00172463002629755
C1orf21	3.01118096271997	1.65945951068996	5.46395421632024	0.000287818374027205
RGS1	1.29199368879529	1.06534643297542	1.56685904248517	0.00923660818315437
PTPRC	1.49056803243962	1.14241770742703	1.94481672061515	0.00327166002826348
TMEM9	3.88180144290081	1.41502649380756	10.6488341441302	0.00843377460687009
RASSF5	1.86038992869968	1.24369221119804	2.78288362317008	0.00251617164769492
RASGRP3	1.69153481215219	1.03730586463449	2.75838604434283	0.0351379197089852
ZFP36L2	2.03876263499041	1.16999519997905	3.55262404658365	0.011935008270157
SPTBN1	1.60612943588476	1.0345931305706	2.49339734489903	0.0347280871681763
MDH1	2.11299	1.15921806025805	3.85148830931872	0.0145938489859199
TMSB10	2.42844737428564	1.14364768271914	5.15662011892794	0.0209260729752329
IGKC	1.16471619705087	1.03405440600822	1.31188824474856	0.0120199881584413
IGKV3-20	1.16531950832742	1.00075011646772	1.35695168468387	0.0488822650650522
DUSP2	2.05724685253135	1.19395113497243	3.54475529884052	0.00936263859142333
ZAP70	1.67744940803552	1.22384518975836	2.29917684039294	0.0013012123115909
CYTIP	2.00299738706467	1.36326592888403	2.94293171096275	0.000402406953332709
WIPF1	1.69783842848509	1.14458372875113	2.51851852933995	0.00850857554676705
ITGA4	1.58605455041201	1.08870468521301	2.3106073401259	0.0162756677337383
STK17B	1.96665542726889	1.3153338457544	2.94049573961042	0.000982498403488358
STRADB	2.37276003728876	1.38415099197598	4.06746823662448	0.00167712538230552
CD28	2.31236627378148	1.28065894329424	4.1752238659013	0.0054277060169155
CTLA4	2.10037766173026	1.20884748615687	3.64941514327887	0.00846692106425163
ICOS	2.28079608763637	1.25025535250139	4.16077466332751	0.00718544178124346
IGFBP2	1.95228334327767	1.38297129225681	2.75595760648058	0.000142832833675187
CCDC140	1.56028694431064	1.05897541267435	2.29891583831783	0.0244651794458246
MFF	3.83251280227054	1.59422262736376	9.21336463769569	0.00268117213412001
SP140	2.21244802894554	1.35503514113286	3.61239803470532	0.00150055367474625
HTR2B	1.38426371447735	1.18961167092677	1.61076599872784	2.60424088621436e-05
ARMC9	2.0444942919365	1.46765391692248	2.84805352376661	2.35306573411845e-05
RAMP1	1.49589495006657	1.09337858002082	2.04659368906977	0.0117966316961366
HES6	2.2275764541807	1.45550239358955	3.40919869391816	0.000225426782290068
RPL32	0.347608330164922	0.198398713128761	0.609033946312069	0.000221582192469667
CRTAP	0.308932730473896	0.148221218252544	0.643898579995773	0.00171984606628809
ULK4	1.45551165892075	1.08777586380272	1.94756498994949	0.0115302458530752
HHATL	0.872183746554352	0.763137714650134	0.996811549409973	0.0447679814101029
SYNPR	0.649733840998361	0.51134928056757	0.825568902081794	0.000417849712233714
PROS1	1.51009580015432	1.17952727417705	1.93330783913814	0.00107608526228217
TRAT1	1.93391384829515	1.21062442945725	3.08933363776947	0.00578483260762579
CD96	1.96576356224282	1.26971286177727	3.04338602763515	0.00243962841780509
TIGIT	1.66233783360639	1.19467425314028	2.31307158899214	0.00256740443587382
HCLS1	1.47114220570616	1.09173081546359	1.9824111940002	0.0111914434474057
ROPN1	0.488519455045917	0.29445924528966	0.810472966211667	0.00554507401315661
RPL35A	0.328009053885729	0.170342645726095	0.631608948965206	0.000854822012342602
SPON2	2.13070206671035	1.48884437773528	3.04927188158475	3.53140964328503e-05
C4orf48	4.33352021519656	2.24552573779947	8.36302926276871	1.23351887788475e-05
NSG1	0.507535397120883	0.339778966769023	0.758116906941329	0.000924537789971944
CC2D2A	2.30798477410722	1.20594492710888	4.41711192424114	0.0115567343874847
QDPR	1.73192038204143	1.11669213450333	2.6861013139173	0.0141715983991831
RHOH	2.24972046731749	1.3571994332692	3.72918088307464	0.00166399259425467
KIT	1.53321473709297	1.13982170473077	2.0623817043336	0.00472679663515961
SRD5A3	2.35848672108133	1.48589381739118	3.74351084068923	0.00027264906292329
IGFBP7	2.41260953891354	1.52882640661687	3.80728954056801	0.000154512056104361
JCHAIN	1.18853905002953	1.01094518559781	1.39733102602369	0.0364567463282363
PPA2	2.11904706983586	1.15908309529157	3.87406261243969	0.0147058422277514
MGST2	3.34034129921162	1.85954660769588	6.00032284699991	5.44446769543888e-05
SORBS2	0.449022073225933	0.298214943111579	0.676092284780904	0.000125804617607318
PDCD6	3.16893196881344	1.38756899028887	7.23721118967728	0.006193746402724
EXOC3	2.25086590150991	1.28148307953633	3.95354210093289	0.00475868631333783
SNHG18	0.604590097833926	0.436471595139379	0.837463858976003	0.0024703587148036
SLC45A2	2.95167000523144	1.81679586860782	4.79545114028639	1.23472769780904e-05
IL7R	2.06621024060576	1.19598753799352	3.56962311291847	0.0092805564319657
EMB	1.96467093203214	1.25197182076968	3.08308206873145	0.00330964841463448
PARP8	2.57530300261611	1.70005032034194	3.90117014533404	8.03344496153304e-06
NDUFS4	2.25942290166965	1.0377929448414	4.91908513539708	0.0400321870595618
ELL2	0.472526989825049	0.261619327850815	0.853460476132888	0.012945017459429
CAMK4	0.328887187361227	0.121345273221848	0.891396748620147	0.0288189994206405
EPB41L4A-AS1	0.479133235957954	0.266970419195105	0.859902975362111	0.0136710904616395
TNFAIP8	2.7398828978529	1.38042247209598	5.43816001672914	0.00395539123780631
MZB1	1.52607472380083	1.17130546648988	1.98829778332968	0.00174044809733724
EIF4EBP3	3.45723660013953	1.46734538052018	8.14565205167111	0.00455520874029918
CD74	1.4449190539081	1.1616547996624	1.79725601181471	0.000946746929091174
SPARC	2.53394504067863	1.50617113683163	4.26304641761143	0.000459895544311804
SGCD	2.06678812811402	1.23721902211629	3.45259	0.00555364375615293
ITK	2.22775292018746	1.26550427035118	3.92166442237807	0.00550240925760864
SERPINB9	0.406003917771315	0.27675799800102	0.595607651581038	4.02387912013957e-06
TBC1D7	2.17868817786072	1.18147444486792	4.0175919140432	0.0126288534035943
HLA-F	1.3750645241125	1.10640349931925	1.70896282110108	0.00408374579653916
HLA-E	1.5878109634498	1.18356168030678	2.13013288415852	0.00204153452860585
HLA-C	1.50768130715048	1.17158263608798	1.94019854333202	0.00142010247297083
HLA-B	1.43415093168423	1.16491748965532	1.76560907799514	0.000676556530821482
LTB	1.56211819260779	1.20063315981558	2.03243865765882	0.000894985400116454
C6orf48	0.352952325224137	0.198552458096939	0.627417787093344	0.000388019758156727
HLA-DRB5	1.31244770811706	1.09308354101715	1.57583471153436	0.00357097846248507
HLA-DRB1	1.40804703709777	1.13711525044451	1.74353167623491	0.00169866795170104
HLA-DQA1	1.46987477230355	1.16480920235868	1.85483754925653	0.00117305580782089
HLA-DQB1	1.39279976990515	1.12390918739081	1.72602130208702	0.00246739742726859
PSMB9	1.39710528665282	1.15756789192275	1.68621054161332	0.000492592257426986
HLA-DPA1	1.42793800231386	1.13270602028058	1.80012015646127	0.0025748975261329
COL11A2	0.672598211906937	0.498393659394706	0.907692837043373	0.00950841980964175
RPL10A	0.338726382612818	0.174904484894817	0.655989824085781	0.0013264708556303
FKBP5	2.41704086358361	1.51452807917342	3.85736429490394	0.000215189014128245
DNPH1	2.27579263452467	1.04623135121243	4.9503698291537	0.0380842854114718
GSTA3	0.566608590586277	0.424866507491466	0.755638039867417	0.000109956608193674
PRDM1	2.43042141452859	1.41569116363386	4.17248366305893	0.00127912809115366
SYTL3	1.9379585235906	1.03501288894689	3.62863427041842	0.0386869002053999
TAGAP	2.00486106022004	1.15793568579932	3.47123585539381	0.0130085614309221
ELFN1	2.26482268538896	1.34942880467266	3.80118000926826	0.00197292725272207
GPNMB	4.20150161392389	1.58500059767887	11.1372928424482	0.00390201777986362
MALSU1	7.04270183591753	2.36221743027536	20.9970718672813	0.000461335403611353
AOAH	1.50659192527449	1.04426923232662	2.17359581134567	0.0284087484926946
PPIA	17.9244971381048	3.51863541244284	91.3102836735423	0.000511841970994796
IKZF1	2.04742666892976	1.35049379766583	3.10401719126006	0.000737541596627144
SUMF2	2.63953919499407	1.44747983461611	4.81330861770363	0.00154304257973986
CHCHD2	6.60460641669179	1.79778763896904	24.2636143301225	0.00446248968454221
NCF1	1.8715407677882	1.27871989321229	2.7391963354024	0.00125949190899911
MDH2	4.25052034130148	1.05434835252979	17.1356299163063	0.0419145805893892
GNAI1	0.660398853488262	0.460644118805412	0.946775673202161	0.0239736256361305
PDAP1	6.90396705079927	2.06681996946002	23.0618833487344	0.0016907601593978
FIS1	4.70773424360184	1.76378508231369	12.5654547884648	0.0019824393576077
TES	0.634050340222555	0.42440850091217	0.947247364443191	0.0261102907058482
TRBC1	2.06109796442869	1.28439633087679	3.30748750743638	0.00272478873946599
TRBC2	1.38529621811899	1.16227003732297	1.65111854415079	0.000273738928491047
RARRES2	1.7222533872586	1.20423180880604	2.46311109558266	0.00290139859098373
GIMAP7	1.48276528774822	1.1178766520487	1.96675804483595	0.00627364868806555
P2RY8	2.92202801449182	1.60186270260142	5.33019946316805	0.000471868250870746
GPR143	4.4437999397146	2.02536265623512	9.75003555210953	0.000198947512648005
TMSB4X	1.52932585460817	1.11702695539082	2.09380584621139	0.00803922658823124
GPM6B	1.78680150229545	1.20309749355932	2.65369982540643	0.0040249584695251
ASB9	2.08047256754834	1.39744114712098	3.09735126465863	0.000308422458023332
SLC38A5	1.24415494795181	1.04820004904194	1.47674247480506	0.0124784201423424
RBM3	1.72391205449909	1.00292324788864	2.96321057259733	0.0487781393675059
WAS	1.69142548415209	1.2165946158432	2.35158049458923	0.00177138462844482
IL2RG	1.50271571839963	1.20727327545101	1.87045847551105	0.00026589162115057
CITED1	3.25880122248702	1.83150124798879	5.79840467995568	5.86267358707361e-05
P2RY10	2.04458956027952	1.23473725503042	3.38561621346801	0.00544590716462387
SH3BGRL	1.66345995542659	1.03009947842912	2.68624446594964	0.0374114425106067
TCEAL3	2.86942567577401	1.40203973805068	5.87258940337788	0.00391706812361426
TSC22D3	2.29144278849317	1.45810749453865	3.60104455439939	0.000324187334180661
SH2D1A	1.66748018410685	1.15875115684412	2.39955761680682	0.00589802172143318
RENBP	3.24409880364033	1.73336060534573	6.07154507568927	0.000233196926973354
DOK2	1.6600450845959	1.19876621943656	2.29882160358695	0.00227757193592321
CEBPD	1.93616399103123	1.30450558750097	2.87367952738891	0.00104046054574719
PRKDC	1.80636790584038	1.26326174426957	2.5829682772012	0.00119213651173423
UBE2V2	1.92347205723977	1.2952920176024	2.85630167151841	0.00118481450647696
RGS20	1.62191202882518	1.01402703481839	2.59420956140381	0.0435816572483588
LYPLA1	1.50213775883923	1.09429521030863	2.06198274951251	0.0118193304878993
MRPL15	2.32633849458295	1.47265148135855	3.67490262284321	0.000295569534070627
SDCBP	2.23959917614522	1.3680607464704	3.66636092931631	0.00134530525954927
RAB2A	1.99070501827745	1.37552407926254	2.88101570124432	0.000261754418978867
CHD7	2.33237537260231	1.38662793700005	3.92316838105186	0.00141301699547063
COPS5	1.87195335862848	1.24227605474587	2.82079765080661	0.00272691188470269
LACTB2	1.70556360264719	1.14805585385219	2.53380285716427	0.00820225225552732
MSC	0.700557949728228	0.571609325481182	0.858595930908366	0.00060606521725039
MRPS28	1.94132334172377	1.32914371835099	2.83546185795261	0.000599033984584139
ZNF704	2.04414900719225	1.31445495440365	3.17891849363588	0.00150555174894579
DECR1	2.76030227644825	1.6766825335339	4.54425241808086	6.55592651879902e-05
GEM	1.6423188732807	1.2878065978066	2.09442263001905	6.36942902343806e-05
UQCRB	3.30048009807864	1.53714860337645	7.08660753676361	0.00219347669973605
LAPTM4B	1.82637404117134	1.18613153960023	2.81220254828461	0.00623682496868109
COX6C	3.44605333001663	2.03852869216531	5.82541889106545	3.85790334132012e-06
EMC2	1.70720815719766	1.16846515139926	2.49434883745742	0.00569666736809603
MRPL13	1.80437538740819	1.25557	2.59306965601023	0.00142250817725562
NDUFB9	3.22396216740987	1.83631	5.66021618208385	4.57558591403639e-05
PVT1	2.9158527726213	1.73922188855498	4.88850643356801	4.9244586800447e-05
ASAP1	1.80223904962433	1.21179815921598	2.68036848157308	0.00363101665687634
SLA	1.54835080892112	1.10577349581712	2.1680662780899	0.0109170756889788
PTK2	1.77603157474327	1.11397780731694	2.83155385481359	0.0157997730160931
PTP4A3	1.77985907308479	1.35057640534925	2.34558985888923	4.23788136440853e-05
ARC	2.13200611486599	1.57712254528691	2.88211596962434	8.56291807868371e-07
THEM6	2.93908377889271	1.62839519687595	5.30474019815491	0.000345754602150172
LY6E	1.72017682046295	1.08527748103569	2.72649930120563	0.0209879538155464
EEF1D	2.84911678705375	1.07538620581599	7.54841974201447	0.0351898450852048
GRINA	2.40382220456339	1.29108560684259	4.47558330797541	0.00568255311569698
EXOSC4	2.90561705540064	1.66184715660583	5.08025689310584	0.000182728253376564
GPAA1	2.47537635251623	1.35154804731718	4.53368128403543	0.00332828368979481
CYC1	3.47994653130932	1.95063631264511	6.20824485951986	2.41854911697439e-05
SHARPIN	3.07126686965706	1.44497954430402	6.52789876634297	0.00353636857500271
SLC39A4	3.2017836152151	1.80442349786457	5.68127068329127	6.97144727424405e-05
VPS28	4.44571235844428	1.91871649323178	10.300822682112	0.000501498864319605
CYHR1	2.78734621065524	1.3322684995752	5.83163146207499	0.00649572243729623
C8orf33	2.07775081106122	1.2569454384416	3.43455515317987	0.00434791485570826
IFITM1	1.31567778433029	1.07076	1.61661255079705	0.00904015041068035
IFITM3	1.95104588783693	1.19596115425546	3.18286262300483	0.00743719201957762
LSP1	1.62864364752049	1.15466592956758	2.29718402759333	0.0054444521431847
SLC22A18	2.34880397505794	1.47702513010816	3.73512948479353	0.00030866891479261
PHLDA2	2.13253606882565	1.43694508095654	3.16484613442226	0.00017011272318688
MRPL17	4.86108273250384	1.76463518999268	13.3909407826923	0.0022245959647491
LDLRAD3	2.56498747726647	1.59629989158914	4.12150673767458	9.91149519260949e-05
MDK	1.44737510772754	1.0868029700316	1.92757543017055	0.0114259784382441
NDUFS3	7.9576457012121	2.30725437357326	27.4456626158428	0.00102524518827454
CD6	2.03296851659487	1.4540220988019	2.84243340790451	3.33950734734237e-05
CD5	1.72926390271915	1.19364617467575	2.50522617898876	0.0037806428146148
RARRES3	1.28033770099162	1.06146367892888	1.54434359000836	0.00977853186664946
MACROD1	1.92886637776797	1.05057380631397	3.54142229791311	0.0340809937105668
CCND1	1.74471197173028	1.00298400756365	3.03496351022903	0.0487796481368934
UCP2	1.58275887330463	1.1578247098092	2.16364846060106	0.0039932686070155
BIRC3	1.85637791951952	1.19305698111832	2.8884948788023	0.00609713478449972
CARD16	1.36144001123746	1.01679750104705	1.8228987603624	0.0382822450461467
RDX	1.42355632845077	1.02717369550439	1.97290159312065	0.0339230817319708
CRYAB	2.30461563744237	1.21779122610041	4.3613824131017	0.0103058668621506
TIMM8B	3.07672016305108	1.2836220774584	7.37460591241029	0.0117429648931061
IL10RA	1.56684345406031	1.13970863881482	2.15405791087502	0.00568819959356293
CD3E	1.46883690761909	1.1921875917164	1.8096832043671	0.000305006298824225
CD3D	1.41012537022334	1.1710988573226	1.69793826312286	0.000287135018642995
CRTAM	1.98064342156852	1.18069676528304	3.32257060301357	0.00961750010656237
ST3GAL4	3.20904865316729	1.57062197204026	6.55663389518077	0.00138190944721244
APLP2	1.68566051617514	1.00721578200414	2.8210949694791	0.0468859940593962
HACD1	3.26173537422565	1.72390858895406	6.17139314673863	0.000279213032707032
APBB1IP	1.61276652723127	1.10515633300692	2.35352754508562	0.0131953274388535
PDCD4	0.630870556607714	0.414576672477885	0.960009777722738	0.0315167195170813
LTBR	5.07466861955881	2.41030601526688	10.684229071006	1.90304866486536e-05
TPI1	2.85449371663836	1.36827862861113	5.95502568552038	0.00517868938955507
KLRB1	1.88280247150609	1.01951858530645	3.47707751266144	0.0432045920113186
CD69	2.12972905580561	1.24905808873871	3.63133299566781	0.00548943927594774
MGST1	1.51971098290878	1.12365977101575	2.05535655110785	0.00659142384135133
BIN2	1.78313916050546	1.24614	2.55154525900716	0.00155828076058717
MYL6B	1.97595593497371	1.07762238657263	3.62316327649407	0.0276914172908496
ARHGAP9	1.61434560789155	1.16737768462169	2.23244951145637	0.00378363689050005
GLIPR1	2.63664336484033	1.23338472119646	5.63643128853807	0.0123807634026271
BTG1	0.319099609027303	0.172968568111844	0.588688231583998	0.000256405882491952
CHPT1	2.80530289939513	1.44297285560663	5.45382702576637	0.00235734670459339
NT5DC3	1.99892067728011	1.31704349287349	3.03382834027773	0.0011392832926438
SELPLG	1.55851930541569	1.10129249751037	2.20557429642394	0.0122609579200539
HSPB8	1.39540643399177	1.11913858417666	1.73987309843144	0.00307739942640252
SCARB1	3.06935696542186	1.41289776660524	6.66782296911639	0.00460903563481552
LCP1	1.52888569429469	1.18442582635816	1.97352287851255	0.0011161970187988
COMMD6	0.41448922524072	0.214107153725738	0.802408115988136	0.00897170526887718
EDNRB	0.435305936815334	0.29784323922656	0.636211381257964	1.7419614555061e-05
GPR183	2.64929934557867	1.45500760265183	4.82388340080938	0.00144034738355541
PSMB5	5.08208861810712	1.7433055325336	14.8153173613565	0.00290066960752686
SLC7A8	2.55740177121583	1.29784504788597	5.03935645481809	0.00666182013707077
FAM177A1	2.25278999520016	1.07792929006824	4.70815925426114	0.0308118307364201
GPR65	2.34866315784498	1.17100012309214	4.71069005052899	0.0161943142440113
IFI27	1.29700431785635	1.11309536689813	1.51129925661793	0.000858230761626162
BCL11B	2.61976604687541	1.47296012170371	4.65944327971546	0.00104478751882698
ADSSL1	2.66443451621125	1.01386224824226	7.00214580776215	0.046823844848865
AHNAK2	1.82162049333484	1.29894799641759	2.55460667470071	0.000509192543445288
NUDT14	3.27708375266139	1.85007826742142	5.80476951222466	4.7203325002278e-05
CRIP1	3.77407162694198	1.6567359567043	8.59739694044121	0.00156791373322954
IGHG4	1.41054464189696	1.14740503163078	1.73403125481889	0.0010937796333278
IGHG1	1.16110491238398	1.02154902848386	1.31972580852347	0.02223729321301
IGHG3	1.19917309941893	1.04364380787408	1.37788018433154	0.0103866546346706
FMN1	1.7475196670903	1.21403571262297	2.51543258169028	0.0026682128984499
CHAC1	1.59952035581899	1.29005071968502	1.98322851159216	1.85697145337142e-05
CAPN3	1.77163282551207	1.12688870010549	2.78526430173456	0.0132319820535718
B2M	1.56560058720931	1.23088825640775	1.99133039567985	0.000259515877482106
SORD	1.83363088028748	1.02875224675151	3.26823315891721	0.0397734653690996
RPS27L	2.07871449622679	1.05043636197423	4.11357994948143	0.0356180752755988
PKM	1.77226022231718	1.09968786154555	2.85617983560661	0.0187616138348664
HEXA	2.32158317390364	1.1163742352385	4.8279047144088	0.0241547385882475
RPP25	1.78510258497928	1.23926424507666	2.57135736107887	0.00185820240428989
CSPG4	1.67240529861249	1.09066488210417	2.56443526212297	0.0183795109064011
TSPAN3	1.92395423022826	1.05045716473614	3.52379897465214	0.0340571929799866
TMED3	4.70394255065282	1.67813006564966	13.1855545483455	0.00323626511718064
ISG20	2.32618891653021	1.66056340711468	3.25862586890925	9.15904120799092e-07
NME4	4.12473546484309	1.57335597357486	10.8134732003958	0.00395645303125643
HAGHL	2.53888931157233	1.14815645416775	5.61418168492434	0.02138107663196
MLST8	3.43697104685682	1.11101494329948	10.6324132255599	0.0321395893417039
IL32	1.58131552161942	1.27028552216209	1.96850136074796	4.11488563990744e-05
IL21R	2.40198547971567	1.39202408928942	4.14470862189611	0.00164228798174095
QPRT	2.12862978457965	1.01544123988581	4.46216342396052	0.0454419206648309
SEZ6L2	0.479044391039233	0.299081777451086	0.767293582851869	0.00219826618204388
CORO1A	1.52119090066236	1.17403452575593	1.97099974957553	0.00150402131081174
SEPHS2	1.72580547102138	1.06809614502034	2.78851724883868	0.0258097145626052
ADGRG1	2.03661083551237	1.26899260949718	3.26856410690202	0.00320920806476208
NQO1	1.98365526270083	1.46311440823592	2.68939201137731	1.03102477408961e-05
COTL1	2.81969574577189	1.66092042242015	4.78691	0.00012359575949534
CYBA	2.91936966489555	1.61809677513708	5.26712578089795	0.000373194258692648
ABR	3.17341800899002	1.2767708902489	7.88754030710944	0.0129210518452676
SPAG7	6.06633386926788	2.04797170133816	17.9691968347907	0.00113865945014435
C1QBP	2.72047375266641	1.10665169411104	6.6877206968828	0.0291993646346504
ACAP1	1.78159845770913	1.15691150561582	2.74359192479634	0.00875142043393564
SHMT1	1.66526856995512	1.06983683123444	2.59209566273821	0.0238844995356715
EVI2A	1.72187770620557	1.10899164715328	2.67347625452219	0.0154855016032574
DUSP14	3.43260391712824	1.81470924401537	6.49292424708911	0.000149190272467765
CCR7	1.8907186015885	1.18882301487887	3.00702189110715	0.00713270759220328
FKBP10	2.66042549185736	1.6693987708851	4.23976818550782	3.86766256438433e-05
G6PC3	3.78974530286561	2.05177192859288	6.99988593295634	2.0842439633045e-05
SKAP1	1.8142004925406	1.22322620750429	2.69069073810129	0.00305745766258178
CYGB	2.28149669124736	1.49216298471318	3.48837707777156	0.000140436119500531
LGALS3BP	2.24123508760562	1.23005121769877	4.08367931809542	0.00837992317615161
TBC1D16	2.02343876924831	1.00707472922594	4.06554184518567	0.0477297372778207
TSPAN10	2.42814706515832	1.49966044057126	3.93148876274355	0.00030836510811125
CD7	1.61348346349062	1.25112934134249	2.08078	0.000227426791518501
GAPLINC	1.9459557261514	1.1683109554134	3.2412121709511	0.0105409255180651
SPIRE1	1.84296984240943	1.14639163838826	2.9628075836334	0.0116036456525265
RNF125	2.85404441030019	1.62686005531798	5.00693	0.000255288722523106
STK4	2.22818090684943	1.10614350835139	4.48837796919127	0.0249420902019652
PLTP	1.76111723253486	1.16626166934652	2.65938081328617	0.00711571522038603
BCAS4	0.359648778832883	0.20716259304156	0.624375483126123	0.00027962797348247
COL9A3	1.55248540037575	1.25088725366872	1.9268010856382	6.57541141643226e-05
BIRC7	1.70904360194061	1.13121777308236	2.58202275709958	0.0109092494202989
PLPP2	1.89360202962638	1.09969248968192	3.26066484971837	0.0212960859169779
GZMM	1.73018794910452	1.13015976856307	2.64878508552169	0.0116328471634103
CIRBP	0.288059565739955	0.141424641263653	0.586731652085985	0.000605947325679698
TIMM13	6.39623419205358	1.88038229259603	21.7571777827758	0.00296892195289547
S1PR4	2.16621695954544	1.36592237669809	3.43540452654833	0.00101878865643018
NFIC	4.4299495491614	1.62554364760437	12.0725475671088	0.00361684060394631
EEF2	0.369672723315568	0.178651645361667	0.764940743125508	0.00731426971092283
TMED1	3.14081293716099	1.50116367231465	6.57137265454037	0.00237761952222735
RASAL3	1.82092803784788	1.29910346961317	2.55235937442909	0.000503641281912715
GDF15	1.33320913626431	1.02769925246324	1.72953964572647	0.0303326243836771
SSBP4	8.15177828087805	2.17994984059348	30.4830358493496	0.00182068632964122
GAPDHS	0.577485266557988	0.339193202653234	0.983183715012372	0.0431318314207246
TMEM147	11.7161811146654	2.84485769475684	48.2515874747035	0.000655198965509846
HCST	1.51122491590879	1.06621214270458	2.14197593048451	0.020329355799588
GMFG	1.87072175296906	1.33477127053755	2.62187234193485	0.000276303298037988
ZNF428	3.76459569913057	1.37034935804072	10.3420202262694	0.0101399567784302
BCAM	2.42648083228774	1.09762946653483	5.36411367312083	0.0285159092684934
HSD17B14	3.73997356632263	1.84963386590421	7.56225463570552	0.000240760177860828
CD37	1.54734705206982	1.01513826023754	2.35857813002626	0.0423742110937601
COMT	2.46723660005923	1.42276923584978	4.27845660932923	0.00130276161094737
IGLV6-57	1.23622451730676	1.01795724106616	1.50129199492674	0.0323927502155313
IGLV1-44	1.24533674880844	1.04737914387858	1.48070889801158	0.0129894340084852
IGLV1-40	1.23341391944383	1.05466772783193	1.44245420290343	0.00863203986921152
IGLV2-14	1.24642627916415	1.06072831103139	1.46463373630555	0.00744558789414628
IGLV3-1	1.22897517447081	1.03671482638413	1.45689049777892	0.0175314261471182
IGLC2	1.1978545497462	1.03065454887778	1.39217890602628	0.0185923171881352
IGLC3	1.22810687950658	1.06443930742745	1.41693988277878	0.00486668755081899
CHCHD10	1.91408936563985	1.17530739916648	3.11725945250906	0.00907802391731739
DERL3	2.11930116608656	1.42001182675862	3.16295776411118	0.000236562866743503
TXN2	5.58044091272224	1.81261557827765	17.1803228183522	0.00272980422060406
RAC2	1.82848847991383	1.37727217510794	2.42753043414645	2.9943767896027e-05
CDC42EP1	0.578318391581982	0.360103003462886	0.928768043659045	0.0234702342881381
GCAT	4.3625285582397	1.92559213558374	9.88353404117303	0.000415118332958966
BAIAP2L2	2.89733265805427	1.67139830858718	5.02246322034611	0.000150648805069616
KDELR3	3.71827584988982	2.14862990560875	6.43460060747725	2.68839094901992e-06
RPL3	0.399744161735788	0.193774639512436	0.824645553432147	0.0130716732547308
SAMSN1	1.60484756958792	1.12451544974006	2.29035156627471	0.00914364468388892
RCAN1	1.67523763914017	1.07176519997803	2.61850370552194	0.023568310298336
ITGB2	1.5702666379426	1.12236869848212	2.19690491865124	0.00844470341555223
FAM207A	2.62450913125673	1.41362047932713	4.87262902651819	0.00223962587325071
MT-ND3	0.602175766111167	0.365129806663301	0.993114357344023	0.0469187938945531
GPI	2.32559363493283	1.08033002578637	5.00623478543357	0.0309680358202749
PPM1K	1.96041023813391	1.40786254685882	2.72981784362053	6.74811302062064e-05
ARL4C	1.58345532478019	1.04475690007286	2.39991788080065	0.0302853674960487
HLA-DRA	1.36075315214265	1.10664073429937	1.67321614294134	0.00349201128077227
CDH1	1.79064809794529	1.20567687568372	2.65943610211217	0.0038919272794202
SATB1	0.317531035209017	0.180546268030223	0.558449418096152	6.82158418528437e-05
STAT1	1.34580629293722	1.07037465367317	1.69211273070976	0.0110196224170445
ENOSF1	1.73837527017728	1.03559596060135	2.91807683201965	0.0364104454069557
GBP1	1.29513975990132	1.10775918221686	1.51421628870677	0.00118094793821886
AKT1S1	2.69870350045202	1.08809391301489	6.69335660850475	0.0321825463505602
VDAC1	3.54130852311902	1.50461455047827	8.33493604852422	0.00378644743743999
MRPL24	7.91664428329121	3.53249031788088	17.7419472010796	5.03088361355208e-07
LGALS1	2.95136683634045	1.72312743415505	5.05509112674628	8.08622654641527e-05
NT5E	1.32116579891531	1.08113808534642	1.61448300812031	0.0064773909262934
MRPL40	11.381116341755	3.85804131620816	33.574	1.05228490379178e-05
COA4	4.93720803498743	1.72823676986737	14.104562294792	0.00286844549146808
PPFIBP1	1.62165488071249	1.06620844062857	2.46646382820633	0.02384576781243
NECAB3	2.76044717995562	1.21625568106519	6.26518646692061	0.0151769164140595
CD63	8.10753733810946	1.88407329295352	34.888325170087	0.00494356005722094
USE1	2.84924197174217	1.11571421254082	7.27621797973668	0.0286068294360454
MRPL35	2.3030942247528	1.24935576637002	4.24558252410447	0.00750913212389255
ATIC	2.99963968674819	1.29634257088052	6.94094173286554	0.0102782882069773
HTRA1	1.6396297884219	1.25828029166493	2.13655563143505	0.000251277964388582
ANXA4	2.18995968138218	1.35446082513702	3.54083581973983	0.0013857544807667
WIPI1	2.05929924127773	1.40313065278073	3.02232251624093	0.000224010430645515
MRPL14	2.49339280288121	1.14634587804525	5.42332623035298	0.0211972038459688
FADS1	3.07748420022201	1.70908755930301	5.54150017128349	0.000179677213292884
TMEM101	0.393024792401981	0.221277858979014	0.698074756124923	0.00144109389213215
BAD	3.53456729114419	1.45792327018604	8.56915188275459	0.00520008706975122
BOP1	1.93817303585054	1.07847561703167	3.4831707435698	0.0269278291621901
ATP6V1C1	1.71907327387922	1.15830075544568	2.55133470911768	0.00715694477830111
COL18A1	2.67190825573595	1.67274667524466	4.26788696263632	3.90499136313293e-05
GZMA	1.44199954679736	1.18281581633015	1.75797674012789	0.000293649731244033
PLIN2	0.5254903778823	0.376571609162791	0.733300468032648	0.000154014614254086
FMNL1	3.30673835408011	1.79516793563668	6.09108391770955	0.00012441466576696
SPATA20	2.85185428900242	1.31120697907181	6.20273764212178	0.00820767296897503
NDUFA4	3.24181778604347	1.32482591416406	7.93265171336794	0.00999380528714842
RILPL2	2.91192141010899	1.30300071262796	6.50750703086699	0.00918602636435214
FBXW5	3.14597789280413	1.29432992524846	7.64656422520126	0.0114285924478642
NSMCE2	1.79415786254305	1.13411694880638	2.83833377070409	0.0124986225723437
TMEM33	1.85945641980933	1.06802649352303	3.23735244222721	0.028336192124741
MAF1	2.69730910110825	1.21781115055581	5.97422382247107	0.0144589462852439
PARK7	3.10997591456631	1.37677126502801	7.02509591452418	0.00635234739162706
FAM114A1	1.75883423736958	1.01675836336527	3.04251038005192	0.0434455133748933
LCK	1.51574781243139	1.19572442539284	1.92142217897383	0.000587656430670426
ILKAP	2.72446916859208	1.47389183247766	5.03614	0.00138639237739179
NFU1	2.33678181471477	1.16906593615354	4.67086507331483	0.0163047023851836
ETFB	3.06801925944469	1.19579175852788	7.87155632173896	0.019705317791195
CREM	1.78187713958872	1.10991584422239	2.86065484794781	0.0167689324034563
C8orf59	1.98582437980758	1.19881917860032	3.28948563539198	0.00771770133748434
PGAM1	2.01243316949698	1.13691670168669	3.56216709252611	0.0163769536653601
CXCR3	1.53590607905905	1.19968934285653	1.96634861994657	0.000663322054888447
SLC7A5	0.565939784059803	0.358106232812679	0.89439336664435	0.01477111527673
GNAS	3.90440747768129	1.5867624638829	9.60723365894957	0.00302724142482036
HMGA1	0.513439850952013	0.278163901682954	0.947716360572536	0.0330329586064557
DOK5	1.43811854382886	1.07895551081128	1.91683987465743	0.0132004172715044
HECTD1	1.75455840519653	1.10506235078364	2.78579321344422	0.0171492262088886
KLHDC3	0.376375992822883	0.179234911755713	0.790353210687458	0.00983646931849992
IKZF3	1.77856636777782	1.22722592558283	2.57760063460856	0.00235382485136634
BATF	1.65812674177669	1.23898488504579	2.21906201195777	0.000670613765705664
AP1S1	3.93921769789188	1.32103210058386	11.7464489050087	0.013916525040314
COX5A	7.30627811141276	2.5091830596768	21.2745338110903	0.0002653024155523
MPV17	4.61868409916415	1.90043621886853	11.2249190980861	0.000732525364191396
C11orf24	2.3534054890633	1.04978041002549	5.27588183496275	0.0377175028107242
MRPL27	6.61946280987297	2.33495031817565	18.7658330672863	0.000378026161692498
DUSP5	1.91357939973296	1.25341955013605	2.92143689531959	0.00264441939565129
MTCH2	3.61862747101832	1.50039031750078	8.72737221859713	0.0041934741986322
CTSW	1.52295979840614	1.2037570530203	1.92680619543764	0.00045613014425727
NARF	0.269254389266258	0.114729066807322	0.631905480944076	0.00257356679143667
DHRS7B	3.2464038474107	1.77323723633371	5.94344497427397	0.0001353968879647
MET	1.75351098264558	1.12901910390394	2.72342669457635	0.0124131245188558
CLIC4	1.53416645923195	1.01946844019181	2.30871955603594	0.0401280439623802
GTF2H5	2.26463037615172	1.03365837288392	4.96155294159748	0.0410830497113951
PRKCA	1.6522839992387	1.15852881984982	2.35647345785851	0.00556496411507154
PECAM1	2.29571399518862	1.40827138601203	3.74239141691962	0.000858880159426127
PRELID1	17.1756776693207	3.98140319757692	74.0954605099885	0.000137642419416231
LSM4	13.1237250075223	3.03347192342601	56.7772382341837	0.000571298109462106
APP	2.04655436300284	1.16841788505206	3.58466334203651	0.0122715342317765
CLN6	2.78717281761088	1.49780781740168	5.18646800008368	0.00121642007057824
HSPH1	1.81045258948288	1.13256947256221	2.8940728654376	0.0131342188922301
CADM1	1.45037681579081	1.1688936318803	1.79964442478792	0.000731334268912733
RPL37A	0.377178242419978	0.163933343036531	0.867812636037818	0.0218219226733105
STK16	3.23784653037313	1.05444657550977	9.94232462576967	0.0401129519227696
TRAK2	1.82729912345231	1.20064510664426	2.78102335826945	0.00490311557604529
C19orf24	2.47585041325824	1.07766227375897	5.68808560723725	0.0326628718033906
KDELR1	5.80566706721436	1.52136589762882	22.1549399443427	0.0100511906358413
GSTO1	3.14722033966974	1.55395443163383	6.37405812216562	0.00145158905687461
PSMG1	2.6679020847352	1.21521080762059	5.85717431831523	0.0144540234238896
RBPMS2	3.08963592584459	1.68180661026914	5.67594995523409	0.000277639641580232
CISD3	2.81032976178445	1.08208286847321	7.29884336965362	0.0338405776634889
IMP3	6.2114142759855	2.09232279722274	18.4396343428118	0.00100265428564496
RPL26L1	3.11757695699149	1.46127886207591	6.6512192402188	0.0032706592732824
MRPL21	3.27137785703134	1.05383602062211	10.1551976531959	0.0402969519514105
FABP5	2.1631181071393	1.5052995492061	3.10840453509845	3.03343767387565e-05
PIGH	2.43014904884969	1.26853721073731	4.65546012339091	0.00742610712965216
TMEM68	1.85212781045651	1.25455136049593	2.73434594571751	0.00192904973291813
IL2RB	1.55539013740557	1.18472101214144	2.04203222087336	0.00147067701017142
MKKS	1.86790804005679	1.01061675593475	3.45242687261962	0.046189095690074
COA6	1.77140884466559	1.02004856225749	3.07622	0.0423103112928795
TUFM	6.84463720881494	1.64685001248314	28.447677788006	0.00813774093897562
PHB	3.5694411160946	1.20380792183279	10.5838395396739	0.0217649782865208
AK4	2.22611967511881	1.4898509485762	3.32624469091154	9.39390461301616e-05
UQCC3	3.19417518492957	1.00252655493554	10.1770422556795	0.0495032022613643
DDRGK1	4.64091189278698	2.14241618503937	10.0531649018586	9.94504082241346e-05
BAX	3.02345861870815	1.52837519914029	5.98105885530107	0.00147929750730336
NDUFAF6	1.99132730123287	1.19787779249573	3.31034137662214	0.00790209617794632
SLC25A6	0.358724106979039	0.178865327783289	0.719440634597557	0.00388515018177872
POLR3H	2.42512175318739	1.01423543793541	5.79866892617614	0.0463991411765291
NAPRT	3.42982000245458	1.74883258004772	6.72658171139315	0.000335240706299667
POLR2E	5.76848864929657	1.85380458476743	17.9498214485417	0.00248075144716533
TOMM40	8.83420872567224	2.68069528109189	29.1130604657741	0.000342832868165446
PLXNC1	1.59177267268414	1.0808775741128	2.34415099562385	0.0185840591475536
RFTN1	1.77369113104929	1.22737131702642	2.56318539037132	0.00228409397628909
SLC25A11	3.57147275728376	1.23156309430713	10.3570963720671	0.0191094856121413
RMDN1	1.99266604901579	1.31812799907018	3.01239180542496	0.00107565923136736
P4HA1	2.15993533492754	1.38127125813494	3.37755572889274	0.000735456151002603
HDLBP	4.08980868730346	1.55519302423988	10.7552791441552	0.00430213528054662
RPL41	0.317398437610085	0.144837741747736	0.69554915025384	0.00414445589483218
CBR1	2.77380072394341	1.56363059032081	4.92058066897402	0.000485880997653142
ISOC2	6.3302225020447	2.39148117430388	16.7560244069483	0.000202769558973365
NFATC2	2.55614471076146	1.5356613402789	4.25476347614971	0.000306218724482002
RRS1	2.72502297483012	1.34864268294328	5.50609164849065	0.00521567178538911
NDUFS2	5.33194829129632	1.53472949858556	18.5242237197233	0.00843576577098684
ATP6V1H	1.86654422938699	1.1883285833243	2.93183838977561	0.00675012164234164
SQLE	1.79645334690724	1.33095413396722	2.42476021167962	0.000129035099698053
CTSF	0.226365826077572	0.114556497545716	0.447303193739255	1.91020254751726e-05
TMBIM4	2.74847470474671	1.50001671837485	5.03601933904898	0.00106671501576877
ZNF503	0.572204602382891	0.333926832418751	0.98050852822026	0.0421944568238293
COPS8	3.19668925649486	1.53784086047853	6.64491526087414	0.00185359160174071
DCPS	4.42553736606474	1.71737662004918	11.4042433964627	0.00207202403064781
POP7	18.9271172641624	5.09482699956644	70.3136275209815	1.12496809245897e-05
TNFRSF1A	3.89120946736544	1.80283766486227	8.39871021890996	0.000537409757980246
NT5C	3.30472680776444	1.1435092996628	9.55061692736333	0.0272701556595529
RPS25	0.489957931499797	0.251881263481869	0.953063246234032	0.0355904187313403
RUVBL2	3.70900841090959	1.18072293368585	11.6511189879694	0.0248051838954121
ACOT2	3.86774552856404	1.41857018843529	10.5454461088229	0.00821266636385874
HMGB2	1.60490564837785	1.01653546872341	2.53382416988339	0.0423207344769074
RHOQ	1.65341630564887	1.07105686667896	2.55241861084579	0.0232178521286482
SSBP1	20.2188599920302	4.32626411840243	94.493144243879	0.000132487545316952
PEX2	1.93460927594502	1.17011798275451	3.19857749879377	0.0101004247109281
PIM2	2.19498284862732	1.38918065117165	3.46819522839208	0.000756270941153541
DNAJC30	5.34710363723462	1.69168053970981	16.9012509372675	0.00429944093734346
SPHK1	1.74675141518284	1.25299288738689	2.4350820640382	0.00100002900508472
MDM2	1.48971417156145	1.02086032183307	2.17390005810602	0.0387312019489875
GIMAP4	1.58827776802671	1.18389152822772	2.13079172226553	0.002029215650659
COMMD5	3.1459843295982	1.67859460366704	5.89613321790508	0.000348824468033706
LPXN	2.15143565184686	1.11943174534061	4.13484375738275	0.0215372567442341
TBC1D10C	1.75106925183067	1.2098077351111	2.53448827918531	0.00298268153606812
ID1	1.49654632001217	1.01952565375054	2.19675775661256	0.0395220758757282
MRPS7	3.61841881671108	1.52104380440644	8.60787486540407	0.00363216652690611
SNAPC5	2.68335816157242	1.31266318547235	5.48534544349723	0.00681564307736312
SDHC	2.66871851442991	1.06640909991441	6.67854251228036	0.0359630407355427
C1orf43	3.73798168638598	1.11507923942665	12.5305059889209	0.0326421516571487
PIK3C2A	1.5515	1.15621909233525	2.08190429073182	0.00341767290869163
PRDX5	5.42915661576976	2.10928992033531	13.9742485252435	0.000452822261049835
SDC2	1.55247430604032	1.21061143620209	1.99087535343013	0.000528174480476058
UQCRQ	8.34588501532883	3.22466070612473	21.6003490093683	1.22476552387989e-05
DTYMK	5.79075149106196	2.27232773645429	14.7570274715567	0.000233500602637918
NDUFS8	3.07192543799464	1.53943933026802	6.12997583669349	0.00145331571394623
ACADVL	3.37417864946603	1.76788917310071	6.43992945470901	0.000226274589856232
CCL4	1.59535173301969	1.24032656764525	2.05199760969474	0.000275900183239409
P4HB	3.80728606621613	1.53269637863424	9.4574681535557	0.00397909914544396
NPM3	3.13447421766079	1.06142932485333	9.25631918313337	0.0386522019494424
SLC25A13	2.15140961137715	1.00248045984817	4.61711	0.0492613786946593
YIF1A	4.06243088370864	1.85094383196505	8.91617800600092	0.000473900701162166
LAMTOR2	9.01748347584687	3.44384203011407	23.6117125948654	7.53960710154704e-06
TFPT	9.34338746289582	3.01968682862294	28.9099149137958	0.000105468849514325
RPS17	0.521543884925802	0.280143221015162	0.970960578370648	0.0400822845771322
SERPINB6	0.23840215135977	0.0982940596793501	0.57821994491196	0.00151503748515725
CRIP2	2.21511626991498	1.41400829319561	3.47009286498099	0.000515440600776346
GBP4	1.39989800792387	1.12057906694179	1.74884083631647	0.00305084912442761
TEX41	0.667728212070812	0.447368734793673	0.99662969384956	0.0480998162668992
MRPS11	4.8894083146501	2.06710027104629	11.5651446628997	0.000302563039252029
RRM2B	1.52353677246468	1.14441540618863	2.02825327630158	0.00392732253190036
SAT2	0.326520109460478	0.115120965837589	0.926116117132778	0.0353550575549856
SLIRP	12.4626859695519	3.84137378218785	40.4330717036351	2.65456462703474e-05
SLC52A2	2.57442100610964	1.56285363862253	4.24073205123675	0.000204508594933097
SIGMAR1	2.7714575227117	1.10848211495139	6.92927445250852	0.0292394385596457
EIF3L	0.413798953451946	0.252402451751421	0.678399011934168	0.000468163671464574
NHP2	6.26058980333798	1.69403208771398	23.1370969711391	0.00595377030950292
GBA	2.54942	1.35352809609024	4.80192548357158	0.00376703826965046
TMX2	3.30952608307846	1.28183185779603	8.5447735036084	0.0133977194608739
GBP2	1.28676367975619	1.08310386940606	1.52871835685311	0.00412987965082043
CHCHD3	2.37409842365804	1.01412555674533	5.55783580023808	0.0463398092508458
PTRHD1	5.89817830385565	1.85819765802049	18.7216398395062	0.00260075380537842
COX5B	9.18524533638139	2.71141015647227	31.1161819941271	0.000367682562330472
RNF145	1.65207712477994	1.08359323421462	2.51880386480944	0.0196453140971383
NELFCD	3.37989131969362	1.34832864317424	8.47246358725023	0.00939394185675654
DAP	2.87153381860833	1.49240861983785	5.52509973596055	0.00158280358849262
BCL2L1	2.09087365551231	1.22445493845126	3.57036629608027	0.00689891698238423
PSMG3	4.92139922165579	2.4413048310703	9.92099388436298	8.38032311637172e-06
PDZD11	11.9814794558168	2.88114591409163	49.825956140587	0.000637276309613241
PMVK	12.0398076896715	3.80836714283666	38.0627612222023	2.2656507330499e-05
LARP1	2.82017312641774	1.03202410519137	7.70658013021319	0.0432361249928399
MRPS34	5.14776807333301	1.91896632519642	13.8092658473901	0.00113567607217058
LETMD1	0.339157659764378	0.163683032356383	0.702747966731225	0.00362608105706703
RHOF	8.39439450732647	2.96078732983582	23.7997030163393	6.29549079826007e-05
MRPS12	7.83836453872937	2.57714138568664	23.8403523311703	0.00028560400411847
PTDSS1	2.88150869032631	1.57251744244712	5.28012733487076	0.000614973808154199
SNAPIN	5.84647429034874	1.77953794146532	19.2079420344154	0.00361838310478389
WWTR1	1.63159763898722	1.18127121207743	2.25359835093837	0.00296892064984074
FASTK	5.97067114197567	1.72972369667402	20.6096002235318	0.00470080918946781
NDUFAB1	2.83361823496096	1.15460574457551	6.95422860939883	0.0229778946366329
ASPH	1.44625108937178	1.00369706904363	2.08393775175818	0.0477300158928059
MTDH	1.58079202593208	1.14418973830963	2.18399391777644	0.00549097815100216
DCAF13	1.85911799851218	1.23665742578939	2.7948885926801	0.00287184880970632
CINP	5.58487158780979	1.64175484863852	18.9984458874546	0.0058938211628893
OTUD6B-AS1	1.6075027916349	1.07831317688937	2.39639585279695	0.0198024699234458
TSTA3	3.57880367962966	1.77332523491127	7.22249676775826	0.00037231094540658
C14orf119	5.04357959915106	1.70219588000398	14.9440469641563	0.00350285742236719
TUBB6	2.42091973581397	1.18764200606514	4.9348644939493	0.0149644908510255
BDH2	1.58364221950473	1.00298784350982	2.5004517209518	0.048522205881339
RTF1	1.63645935612861	1.02040370895543	2.62445069608995	0.0409755686876769
EPSTI1	1.57367509736177	1.13154479176348	2.18855968414392	0.00705278296307021
ARL6IP4	5.98763305461916	1.86213773867971	19.253006290602	0.00267089570439241
CHMP2A	14.0302581800917	4.31309665850353	45.6396320754674	1.14051082155328e-05
SDHA	3.63150541207014	1.71107486216312	7.70733756278949	0.000782517930416532
TRUB2	2.71540704112563	1.07117382910435	6.88350965889432	0.0353056373887829
SEPT11	1.73542773847638	1.0417685317875	2.89095834974558	0.0342497950663809
ITM2C	3.49318628441305	1.60400118745403	7.60744475319235	0.00163367511535675
UCHL1	1.34125430458949	1.09569286794685	1.64184979404931	0.00443118335987655
GPX4	2.96006955991354	1.16259229686038	7.53661608045125	0.0228512486651011
FIBP	3.60706769766963	1.46493806441597	8.88156140632391	0.0052634199637344
UFC1	57.4818525550932	7.2323135971777	456.861186779134	0.0001277701066817
COQ4	3.90260263089052	1.22133079921446	12.4702556460784	0.0216019955019856
TERF1	1.64489429315948	1.11119583461654	2.43492384634642	0.0128891892885395
GNPTG	4.35542876891396	1.79503703137359	10.5678932687909	0.0011397360875287
AP2S1	4.50769210172633	1.81483963777833	11.1961892725905	0.00117894643227886
AIMP2	2.65100807480379	1.05131080015778	6.68483935637318	0.0388285535090729
PSMC5	8.12648486566863	2.62819146943882	25.1274524858123	0.000275062462017976
MRPL16	2.67455520113583	1.09079423425055	6.55783217339564	0.0315645763369077
TMEM70	1.83212358778033	1.26125725248497	2.66137366844679	0.00148087620640264
NSMCE1	5.75770164591898	2.14969087905211	15.4213466533551	0.000496786675525902
CTSL	0.531449573578299	0.316714467892801	0.891776909137452	0.0166804595202181
RNF19A	1.79440151423994	1.18910234347169	2.7078214183868	0.00535344373791778
PSME1	2.04224370991513	1.11394825864668	3.74412306703985	0.0209493537854357
ADAM23	1.41720083203591	1.14367267966527	1.75614774579657	0.00143778728772928
PFKP	1.96304197015739	1.37067907501835	2.81140483343835	0.000232799020341342
CSTB	4.52967313397275	2.23754835814298	9.16983028588623	2.6911426902728e-05
GNPDA1	6.90926	2.02830236478292	23.5358827346912	0.00199584878110579
GTF3C6	2.41637965675278	1.1877917907848	4.91575265199534	0.0148950696648363
TXNIP	0.531336942236581	0.333683669069433	0.846067615393473	0.00771681698840557
CNIH4	3.71336568249749	1.80056353075517	7.65820503215835	0.000381760212018137
ALG5	3.1866451742833	1.80289433797648	5.6324473669269	6.6597972805388e-05
BOLA3	4.75236948782784	2.0117343664893	11.2266391254479	0.000379918781669523
HEXB	3.29432608917096	1.61699011678324	6.71159598883761	0.00102517334626131
TMEM205	3.96196592434295	1.75640528324917	8.93710246453852	0.000909584242144189
TXNL4A	6.23962642399972	1.80030483116163	21.6257476162825	0.00388834886219654
ITGB1BP1	2.79435162582288	1.36813676029301	5.70732490739209	0.00479911156235462
CAPG	1.33319891812299	1.02552378915182	1.73318198376887	0.0316951470056858
ARMC1	1.50658573492635	1.05480791790624	2.15186152677829	0.0242383787981489
FUCA2	2.49395538651782	1.18562219393532	5.24603326570366	0.0160072439224018
TIPARP	0.314124142025968	0.163239549584193	0.604473467703721	0.000525760308209659
EMC4	2.94688862007359	1.31851293763142	6.58632334296201	0.00844322877793582
PDHA1	2.38147144551429	1.07399837627821	5.28064694609074	0.0327064365704083
JUNB	1.57045542579498	1.05633782650117	2.33479307711431	0.0256910860434072
PLOD3	3.79716099573248	1.7221239306248	8.37247039606548	0.000941903527326482
SIVA1	4.93832329352418	1.59868473058849	15.2544379043306	0.00551499039505106
NDUFB1	8.70274590638771	2.77919492256581	27.2517000143428	0.000203157567387563
DGCR6L	3.24439170365717	1.21899851876839	8.63502076884758	0.0184499682423772
MIF	2.78854319678769	1.25362245859228	6.20280301063104	0.0119335210257554
PIGT	2.95236222759469	1.5530430671207	5.61249260079305	0.000956266343790605
RPS18	0.48223542424858	0.271436300153652	0.856742463217218	0.0128727550450928
AGPAT1	0.381019955704361	0.15064644796359	0.963688215735701	0.0415409639497691
GTF2F1	0.143042514053287	0.0484918533845687	0.421950480308844	0.000426124987738152
SLC29A1	0.599702237667106	0.369121504026203	0.974320839994747	0.0389204709883255
DPM2	2.63743164121317	1.16123293587231	5.99022422391687	0.0204974236538861
CD99	0.378695335172347	0.196421992942443	0.730112523210778	0.00374220667391832
FAM91A1	1.52455	1.09805096513981	2.11671906248009	0.0117818603703882
ST3GAL1	2.28280677496153	1.38633082099655	3.75899222096517	0.00117999739325598
TGS1	1.63897412453615	1.14334421318134	2.34945535205416	0.0071656589810434
GSS	3.53147545826121	1.73785083371564	7.17628847674845	0.000487436004576
MRPL4	3.7414333082432	1.07399678694088	13.0338594772743	0.0382590269103701
GLRX	1.9830609292927	1.17487439050947	3.34719241567767	0.0103662058441076
CCT7	3.8350743280492	1.31472794662895	11.186949466902	0.0138580731072673
RPS10	0.372290702525457	0.183607997564069	0.754871078742278	0.00614993610822318
IMPA1	1.78741191711676	1.29511987381785	2.46683062011319	0.000410509854385686
DLD	2.10639772299173	1.1206321877207	3.9592931704462	0.020685210670108
MRPL36	5.64090787492973	1.88790588445803	16.8545698784021	0.00194935366421505
PSMD4	13.0427994220358	2.20029989432204	77.3142866581254	0.00467723220053281
CLTB	3.10319149911635	1.06354014575531	9.05447482976682	0.0381985569666251
FAM107B	1.72065977184163	1.11217549860957	2.66205293511273	0.0147903750602121
ATRAID	10.5039178560924	3.21321289709585	34.3370619566657	9.96437812997419e-05
CHCHD7	2.12197260576649	1.22024715232559	3.69004568545142	0.00769691873990473
RAB1A	1.71681649380427	1.02289562451444	2.88148546416699	0.0407913052638175
PHF20L1	1.56126676496395	1.06090540382195	2.29761664197356	0.0238289627463853
GADD45GIP1	5.60536505167004	1.84922203667745	16.9909922871876	0.00231527161966819
TRIB1	2.3683147096411	1.56390859819609	3.58647210608862	4.66121086615322e-05
FKBP3	2.1334262083522	1.08173563311738	4.20759679827444	0.0287646945880869
CELF2	1.77480232803908	1.32531700911856	2.37673196823142	0.000118008868765094
MYL6	5.12710080314038	1.73919104902683	15.1145917294548	0.00304399522293746
NKG7	1.41495923177177	1.18256572874732	1.6930218582412	0.000149553344547333
SCCPDH	1.68920357585244	1.17404950256999	2.43039898609605	0.00473638209134913
UBR5	1.59715383940301	1.10494375070945	2.30862465630666	0.012743809600091
MRPS6	2.67029996507707	1.28353524124156	5.55536121983942	0.00859375607997555
C12orf75	1.90254256274288	1.28935534552973	2.80734726512584	0.00119407600401708
EPRS	1.80410376931776	1.03672436867823	3.13949	0.0368374890027101
C7orf50	3.06025687059561	1.18676795029251	7.8913254370573	0.0206534997152779
UQCC2	3.01709314615339	1.2212493182391	7.45372047837948	0.0167061877787314
ITFG1	1.56838606292733	1.03793890807224	2.36992256794125	0.0326175481479207
TP53INP1	1.49216	1.02421992926124	2.17390039776441	0.0371045553758723
TCF12	1.53972210678051	1.03751270977591	2.28502662547686	0.0321293951809381
PSMD8	6.49613610829543	1.85619429343156	22.7345728229153	0.00341452710043476
NDUFB3	4.72349136834609	1.80898198417483	12.3336610878507	0.001522076663798
MFSD10	4.01031560193381	1.91762565795188	8.38674178165242	0.000224590156090528
NAA38	6.19310580169653	2.62079259199784	14.6347175995981	3.24070765588416e-05
OXR1	1.39465815266092	1.01671290166857	1.91309794494732	0.0391370111784476
RPL13A	0.446925561233524	0.209467265366591	0.953573614160328	0.0372591229242776
NDUFA8	3.62266716279184	1.37149	9.56896433490516	0.0093934107660907
FCMR	1.71917106220151	1.14326732342337	2.58517765754123	0.00923510429656358
MRPS16	5.69708754324434	1.88561629850746	17.2128372570182	0.00204070418591419
MRPL22	4.15081002625899	1.63504024949254	10.5374921990083	0.00275050471505431
TMEM87A	2.09864023152573	1.18424046918551	3.7190848784348	0.0111105637951094
IMPDH2	0.307621142433658	0.150122538691963	0.630356827806931	0.00127884456421523
ZNHIT1	11.9607531024512	3.59151371867164	39.8326794727398	5.27814349893185e-05
CD83	0.409491166944981	0.232251237126975	0.721989763672553	0.00203016818363145
SNHG8	0.391186437635726	0.240288614628642	0.636845941396879	0.000160213734827423
BEX4	0.550193397662402	0.348052023732075	0.869734275886074	0.0105477261796756
HM13	3.52121182145924	1.97439198019807	6.27987391355816	2.00336453880761e-05
HMCN1	0.6812411474454	0.490503427332422	0.946149354137343	0.0220068639844178
PLA2G16	2.21238558041216	1.28859960349526	3.79842578186363	0.00398452588166562
COMMD8	1.47456942819705	1.00332684548601	2.16714524121011	0.0480562963696579
MRPL51	8.68729264526804	2.0878395834386	36.1469598062861	0.00295936754122755
PUM3	1.70185388230874	1.13709589123063	2.54710852362221	0.00975391906291532
TNFRSF9	1.82223469474247	1.20762475714321	2.74964492329416	0.00425346717256747
ICAM3	2.80974139013248	1.50199919011835	5.25609250082323	0.00122490131452429
KLF2	1.63653640465818	1.02092143697442	2.62336680059214	0.0407597406843535
GRPEL1	2.48242662371477	1.08790249209042	5.66451679900713	0.0307629839775035
LSM10	2.49746787359745	1.20698329192775	5.16771509710736	0.0136238027730969
TCEA1	2.03527825888433	1.28375952525179	3.2267395174924	0.00250828451284231
STOM	1.78284675338266	1.27588974159671	2.49123607034358	0.000705898414013648
ECHS1	6.40207302644283	1.69312285111735	24.2076580614682	0.00622048302011871
MS4A6A	1.40359428784965	1.05480214139088	1.86772177224289	0.0200185391490527
ADI1	2.4957131684336	1.23047425675012	5.06193785438759	0.0112517761503677
RAB11FIP1	0.430214742735182	0.263913874128869	0.701307293819357	0.000716826348309719
SCAMP3	3.72275252173684	1.17348790402084	11.8099950503212	0.0256438901917023
INPP4B	1.58829819479483	1.08427969086263	2.32660555836981	0.0175298579600901
FERMT3	2.41696271603749	1.37339	4.25349423489095	0.0022121944398484
S100A11	3.14192651262898	1.44519197198535	6.83072034866035	0.00386061597479905
PSMD14	1.69151242701463	1.07261759190706	2.66750639960868	0.023722690265131
PHLDA1	0.467511530882511	0.307093190889918	0.711728680387633	0.000391356902629996
COX8A	6.90665403628668	1.72171284967943	27.7060544595673	0.00640041708446458
HSPE1	2.89703857428795	1.33421915173837	6.29044523156278	0.00716953990579468
MRPS18C	2.56005031671917	1.03775975631394	6.31539003537084	0.041308959230949
IAH1	5.21709638138831	2.31571385489228	11.7536519441695	6.71184958729838e-05
RPS20	4.32331845095979	1.62573425589229	11.4970096500493	0.0033485138202478
MAP2	1.48643034258393	1.11734544537791	1.9774324695143	0.00649104518453959
RER1	2.56980342767516	1.1247001816219	5.87168897525003	0.0251750541977453
PHPT1	7.90472228651183	2.51800404164591	24.8151446119337	0.000396945260343399
ANAPC11	12.2513995060805	3.08720120477092	48.6190500397683	0.000366829802635797
EIF5A	7.29551477488076	2.33544379043181	22.7899023083157	0.00062746588739268
C12orf57	4.72809438969105	1.97259259758571	11.3327387445277	0.000495613885164782
SH3KBP1	2.61087085242346	1.3598676682975	5.01272790503841	0.00393188915586678
NDUFV2	4.00430529210051	1.87297324063704	8.56096634188458	0.000345402492310184
PPP2R5C	2.23313731347698	1.05187838052493	4.74094947968657	0.0364706806117132
CDC123	2.25484131907676	1.1445571391676	4.4421629993182	0.0187614041697476
UBE2K	1.83947357041759	1.08069156586196	3.13101640019373	0.0247089251390056
MTUS1	0.38169476816702	0.243420996342032	0.598514089726936	2.71067771782004e-05
TMEM219	6.02869218124189	1.72037375279145	21.1262984901938	0.00498583146768973
CLPP	5.1353081183233	1.6781002562641	15.7150261861153	0.00414265725044742
DPP7	2.86637474235406	1.35690002986155	6.05505489187998	0.00578290270654027
PSMC3	5.39452943279166	1.9179345588429	15.1730660814685	0.00140192744120477
LSM2	0.261617049859143	0.110676068960396	0.618412647105247	0.00225124909874589
AKIRIN2	0.494583378487627	0.257785942117783	0.948898594960896	0.0341968349838401
TMEM179B	3.59636758032369	1.64430706314628	7.86584213051737	0.00134849367264924
ACTB	8.2521358470354	2.77992484759581	24.496254313069	0.000143697859796513
SRA1	6.3749067669523	2.49734483611072	16.2730575688637	0.000107020364316696
LINC01531	1.36834269933216	1.05735036749255	1.77080540223941	0.0171312666280098
IGBP1	0.544405528463971	0.296927159688684	0.998148433888212	0.0493037007389772
PCMTD1	1.43476268409261	1.02272926415672	2.01279461907446	0.0366099970497592
EMC7	3.31013542766906	1.76231748399086	6.21737947279347	0.000197827701902922
TYROBP	1.60925082749669	1.19208510283251	2.17240213777139	0.00188595551555263
BTG3	1.72876144458445	1.00449354673497	2.97524672208797	0.0481378490036022
TYMP	1.75098980095726	1.33447757264981	2.2975022929523	5.30299341783242e-05
LMNA	3.07316339871224	1.23889380471084	7.62319840431266	0.0154303547125392
HAX1	35.8349521035717	8.87692850404403	144.660824031675	4.99062876403876e-07
VIM	0.25423056606046	0.139315875148954	0.463932632589915	8.10002827651057e-06
NDUFB8	24.4889835700343	5.2995223427621	113.163088577685	4.21492361232947e-05
TIMM17A	2.1765217463098	1.27858863776715	3.70505944776131	0.00416461404483038
SRP14	2.49815699053609	1.13865132471032	5.48085986810055	0.0223795626327287
ARF6	2.12154897675924	1.05074032259865	4.28361790633156	0.0359029860239237
NDUFA13	2.33379151343521	1.25577174214652	4.33723952003587	0.00735708946411161
NENF	3.78519932921804	1.74621273960848	8.20503346294747	0.000745684566827011
CALU	2.14811377642242	1.28158986762413	3.60052222089596	0.00371433500362141
COPZ1	5.57099547324091	1.37491703730381	22.5729914757125	0.0161296926062773
SLC2A3	1.57137811720843	1.17536599994123	2.10081726659184	0.00228388657385248
RPL7A	0.389662198823721	0.177809484725839	0.853928739663418	0.0185506383760317
TNFRSF14	1.80544599028288	1.01960923245088	3.19694557491716	0.0427057751388357
CCNH	1.88795368236015	1.06126987305902	3.35858879745946	0.0305949927130421
RPL12	0.418972050650374	0.207303335012109	0.84676678846448	0.0153809577733981
HINT2	3.60499152898976	1.62461150830917	7.99942869887312	0.00161463640503321
TNFRSF12A	1.75173823157508	1.2138850980694	2.52790551333248	0.00273810328167801
SRM	2.06679441296083	1.04220970345504	4.09863689743547	0.0376801619455553
HLA-DPB1	1.51430777590133	1.14423505472055	2.00407078134421	0.00370370258590831
ENY2	2.31692392888241	1.38156799067386	3.88553913268472	0.0014463022013678
NIPA2	1.84861960150335	1.04133333991316	3.28174879270397	0.0358807798332388
CCND3	0.154172697297919	0.0560316904128813	0.424210307006038	0.000294035887798498
ATP1B1	1.33525440246893	1.02934313811818	1.73207966642895	0.0294201515831214
XRCC5	2.45064454517524	1.19431260906994	5.0285483391773	0.014518883846148
NDUFB10	7.98686921427785	1.58764071547467	40.1791659940565	0.0117102165714134
WARS	1.58608460769198	1.28095093563021	1.96390377865625	2.32413657342784e-05
NEDD9	0.36914290949525	0.230562333475474	0.591017993167185	3.32492912643184e-05
PDE3A	0.66406528569526	0.499707138130852	0.882482298161712	0.00477770815918825
PSMA3	2.07260580226127	1.27531185015443	3.36834854239527	0.00326636461967661
NDUFB7	4.67666657307136	1.79019765365661	12.2172041679362	0.00164090261488204
CTSS	1.43749504405076	1.11389367308411	1.85510704621309	0.00528919426133591
ADGRE5	3.19405293884037	1.60102827754068	6.37213865565568	0.000982118982263503
TALDO1	3.28716411003167	1.09876334007105	9.83419039588775	0.0333023525036498
COPS6	4.05028044648096	1.13106714223133	14.503800068653	0.0316186664684598
BANCR	1.2558146955838	1.0539286835703	1.49637311729835	0.0108541721622256
MINOS1	2.42029913893199	1.20008454091166	4.88119605095898	0.013527900949493
TUBB	0.464983849279698	0.230649416424637	0.937396605820634	0.0322988552238186
LBR	1.85437955560067	1.11493361674724	3.08424060820949	0.0173553049257968
LGALS3	1.43836719182805	1.12292535017222	1.84242004885721	0.00400444523588236
HIGD2A	2.52958694605389	1.11043002045876	5.76246138860931	0.02715204881942
IFI6	1.27081366202988	1.03011200923961	1.56775899039747	0.0252948786763579
ATP6V0B	2.36972477435151	1.35555216017055	4.14266279909788	0.00246658424668005
DOCK10	1.80171897089943	1.31203282759027	2.47416922948565	0.000274525475232079
AURKAIP1	2.97306055320047	1.15859313296076	7.62915712300883	0.0234438831922215
CTSA	2.69563676557961	1.43757949358395	5.05464748514805	0.00199123239591056
GTF2A2	2.25374386692563	1.03121970453855	4.92558607574106	0.0416470792121445
ATP6V1F	6.62461957187285	1.65547465046998	26.5093666397018	0.00753018907167062
ATOX1	5.33623300121496	2.0213885933141	14.0870403332838	0.000722380127858466
RPS19BP1	9.75408115535065	2.8343139346503	33.5679467337853	0.000303690660438671
C1QA	1.46923710209433	1.13786423033177	1.89711356120329	0.00317405086554738
POLR2K	2.09830520000272	1.3062242799782	3.37069581376327	0.00217960258842092
C19orf70	5.2961733575806	1.66946896730622	16.8014217591633	0.00465411706252799
PTGER4	1.33150719210254	1.10843476015211	1.59947293819754	0.00221052515478778
APOL6	1.43986381479564	1.13370284406297	1.82870477569578	0.00280070625113551
SEPT2	1.62148268441175	1.10432031920312	2.38083647482317	0.0136518795815123
ST13	0.36861897604512	0.175668946736423	0.77350010929609	0.0083117687683455
SIAH2	0.238097202926705	0.0956163927532473	0.59289287546978	0.00204947918334843
PSMA7	2.32996850769013	1.3005101714831	4.1743258652386	0.00446677781775542
RPS13	0.32478077406796	0.136737274601365	0.771424993745854	0.0108364666790535
FXYD5	2.86247004406678	1.62762216629587	5.03417495955273	0.000261151627965064
CNN2	0.502872934850358	0.266327239607256	0.949513046348274	0.03403031438475
RPS3	0.374085247600878	0.178125066961812	0.78562649749129	0.00939649684804858
HSPA9	1.90213560416449	1.02297480254026	3.53686116964529	0.042179929422589
RPN2	2.06777745181091	1.08597456964112	3.93720415721208	0.0270372130766281
NDUFA6	3.88147915812223	1.95654473542461	7.70024839307732	0.000104334690880565
EIF3F	0.332728611134608	0.133897601631178	0.826813380664671	0.0178143922681585
SPP1	0.819329760341888	0.709650582276161	0.945960269670656	0.00657539902041901
TPM3	4.16299571217373	1.26529696221756	13.6968109598583	0.0189141309827873
SNHG7	0.404666199097428	0.258007971729068	0.634688655526957	8.15711936543617e-05
ANXA2	3.24061982946266	1.71910179001677	6.10878130666373	0.000277977284387723
CKLF	2.4124457253104	1.17525093329005	4.95204403818335	0.0163924399395524
FCER1G	1.60285319876166	1.16876843582854	2.19815858986576	0.00341434566119518
AIF1	1.53618523606456	1.1349865209716	2.0792009736667	0.00543796576931885
CBX3	1.70748632618742	1.01845816789351	2.86266991225295	0.0424239324578312
RPS5	0.353630459379535	0.147190572867217	0.849609450965279	0.020104372645035
IFNAR2	3.55888380809937	1.7518922056294	7.22969936098409	0.000447260753145352
B4GALT1	1.79187832239544	1.02686472529227	3.12682658502738	0.0400445657867375
SLC44A3	0.374385364781899	0.253134294427176	0.553715574889042	8.64461647487111e-07
RNF149	2.50462878704375	1.28514743137985	4.88128070578861	0.00699978082443989
AKAP13	2.85131187980973	1.45553376939631	5.58556565768726	0.00225722540332108
TXNDC17	4.71065561934342	2.22718256722162	9.96338454271123	5.01210114201878e-05
HACD2	0.60177301346255	0.392083300573609	0.923606690726204	0.0201503934558383
SGK1	1.37400388067529	1.08686434993295	1.73700302547161	0.00789881570881907
RHEB	2.35368392209566	1.17747318000908	4.70484432187992	0.0154237258632819
AZIN1	1.65290816603612	1.08918357690714	2.5083975403917	0.0182067313930195
TOMM7	0.316926367350281	0.142610473856184	0.704312380471697	0.0047977057076389
CTNNB1	0.484703808692879	0.325125440560365	0.722606578422347	0.000378582262955604
TAGLN2	4.30680106332341	2.12943122519302	8.71055856587357	4.83885901886233e-05
MYDGF	5.5088051339589	1.81904434566111	16.6828994995736	0.00254201928795501
SIGIRR	2.84796996037695	1.17649600634026	6.8941440102634	0.0203238710746895
DAD1	6.41736440184641	2.2380994635803	18.4006861787123	0.000542290455851005
ROPN1B	0.471617825328721	0.314681193230777	0.706821309796782	0.000271839351749422
TSPAN14	0.468813608291684	0.279320247319011	0.786860964892569	0.00414116606801694
GABARAPL1	0.282682767500252	0.146590620380964	0.545120464282981	0.000162662850660221
CD44	0.469521178274086	0.246983319086547	0.892570954440192	0.0210708712377516
SCAND1	2.95963355618798	1.51247078822011	5.79147105196135	0.00153534996059896
PSME2	2.0745877334788	1.35313323647981	3.18070249689334	0.000816895738492196
SLC38A2	1.48224394549054	1.00692930307431	2.18192787441525	0.0460463745690155
PFDN2	11.9143113935457	3.83736683113384	36.991724333123	1.81600426582192e-05
KDELR2	4.73873149744175	1.85787381776266	12.0867068528306	0.00112764593379387
C1QC	1.50509722091549	1.17106569221378	1.93440697602983	0.00140639876094168
LAPTM4A	2.28952794900036	1.07495198215093	4.8764394282663	0.0317673787723392
LPIN1	0.535337545270098	0.340981713532708	0.840474066502466	0.00662547081537582
C1QB	1.46085083665118	1.15571902413441	1.84654325348915	0.00152116312753468
PBXIP1	0.353598515706089	0.164017242876999	0.762309548169362	0.00799167278937707
RABAC1	3.1748496338236	1.43033881851405	7.0470507175785	0.00451494466058251
MAP3K8	1.99700250362237	1.16504078322481	3.42307244252451	0.0118849309102735
UBXN1	0.211481359689347	0.0717295922476095	0.623513449535122	0.00485861110305374
ATF3	1.66664441409568	1.10129808584214	2.52220869058561	0.0156743885300672
ZC3H12A	2.17652676062263	1.05787579651649	4.47809540146956	0.0346170457680025
VMP1	2.08302572009521	1.23443291829565	3.51497119549346	0.00597913534853699
RPS12	0.356003797327321	0.207756808828723	0.610033935474805	0.00017087078099301
NDUFS6	9.05964568174064	3.02306390493541	27.1503290898627	8.30288960852095e-05
JARID2	0.313799200935076	0.163935873500711	0.600661322044716	0.000467604251999836
ANXA11	2.78822802070893	1.11748111847622	6.95690993514704	0.0279441218067133
FAM129A	0.673870070157426	0.511630788030773	0.887555796244735	0.00497300210758586
PPIB	3.6978553408506	1.91405677514096	7.14405878626575	9.93231921032502e-05
CEBPB	3.49094586375735	2.03181933498831	5.99792649564221	5.97772740250141e-06
RAB11A	2.01899551030779	1.00847191475882	4.0420985562279	0.0472799709032981
EMP3	3.1034040198518	1.79590808456043	5.36281148975933	4.95033361570526e-05
SSR4	4.90952524398278	1.58039552875613	15.2515225984441	0.00593519354735655
SRSF2	1.95331027638427	1.00446225092662	3.79847130373358	0.0484858857509044
H1FX	0.303174707966883	0.164205995150578	0.559753640337663	0.00013636214753523
RBX1	6.66605724290187	2.33030198827718	19.0689101194549	0.000403808214512951
CALM1	2.05152669339912	1.1999308967302	3.50750346140596	0.00863843136613282
RCAN3	0.538073822049429	0.309362810832589	0.935870207526514	0.0281875240717855
NDUFB4	0.135756234245799	0.0394716879074336	0.466910743209681	0.00153285282518937
ERH	5.87153221421642	1.90080457968509	18.1369988851209	0.00209715470311663
GUK1	3.51312970467689	1.30944573593326	9.42542327887055	0.0125818652622557
LIMS2	0.438962407525298	0.302015364475149	0.638007260177855	1.59243254600283e-05
NFKB2	2.91182040747458	1.05611177062439	8.02822042251518	0.0388785735555082
SNRPB	5.43732510108466	2.22486486142116	13.2882247221077	0.000204022499416588
ID2	0.651540113248647	0.462492087718702	0.9178633114914	0.0142807332431884
UBE2D2	4.28835628721257	1.38133633306704	13.3131947707793	0.0117728803977402
RELB	2.80854972820879	1.47645111182006	5.34250779634551	0.00164615914936181
NMB	2.48853159368245	1.17470712744925	5.27177314928077	0.01729505427759
RNASET2	2.55868300198223	1.32344345454402	4.94683674028858	0.00522043676605843
FKBP1A	5.57231588932279	2.49187230207849	12.4607927719649	2.86952811935571e-05
TMED9	3.44838827487112	1.38972749805649	8.55662833965542	0.00759111757089652
EIF1B	0.281820312660098	0.147910764562238	0.536963545979211	0.000117876335231394
BAZ1A	1.66303791859899	1.07612027202787	2.57006134963548	0.022004274162275
UQCR10	7.85254644225337	3.03684818677274	20.3047639642714	2.12176002028341e-05
ANKRD44	1.81718556897039	1.21210200194319	2.72432797469219	0.00384006552599224
CCDC12	0.331481675961724	0.127057339306275	0.864807197272761	0.0240182255480179
ATP6V0E1	3.86572871148953	1.48107650439256	10.0898626279697	0.00573833402527544
ATP1B3	2.49321903561468	1.25127733771443	4.96783644376212	0.00939719401337601
NDUFA1	11.5135481166394	3.50297446940086	37.8426367054979	5.70111037869923e-05
BLOC1S1	7.31992746621408	2.19986732930809	24.3566225093619	0.00117328816895469
TPM4	3.0624155279481	1.46174502009038	6.41588562773949	0.00301666208165328
CDV3	0.329487651104724	0.158956330458501	0.682968158093274	0.00283337123013531
HNRNPUL1	0.197001042745719	0.0567337054308167	0.684062684575155	0.0105336890593623
MSN	3.52094061160978	1.51648951274495	8.17481603815618	0.00340213952793583
RPL23	0.408290857999895	0.189834508410582	0.878140787584002	0.0218746264145388
IRF2BP2	0.456419716426107	0.234761360701204	0.887364755938814	0.0207639894580223
TFAP2A	0.255728630710833	0.13508773306666	0.484108594323414	2.81554805634062e-05
SRSF7	1.61072565008441	1.00075903777975	2.5924693376697	0.0496358710385501
NDUFB2	5.71547584019715	2.20382246223101	14.8227294347511	0.000336919944642747
LINC00518	0.499527796809236	0.357223383238565	0.69852095773486	4.96592436354694e-05
S100A6	3.0887336245971	1.93880227586916	4.92070569673735	2.07032593866293e-06
MT2A	1.44019858642141	1.09342807818053	1.89694412437412	0.00944605420468647
AHCYL2	0.573210432201762	0.428812347961052	0.766233064759541	0.000171212820986197
RPL18	0.455720110916256	0.219248377929141	0.947239936072162	0.0352774363692122
KDM6B	0.339889055593449	0.124018535652571	0.931510515781613	0.0359148856447209
PDE4DIP	1.72822719409027	1.19372434847353	2.50205940610365	0.00375626576598154
CDKN1A	1.40780484382092	1.04427292388415	1.89788936680841	0.0248188901519736
PDIA3	3.04012606117158	1.48060411519914	6.24229419122715	0.0024528390163092
HLA-DMA	1.68877509648501	1.23867071954369	2.30243702503809	0.000921786257355712
BAMBI	0.366401939597997	0.193416601561787	0.694099577063905	0.00206905655461552
MYLIP	0.636138242545953	0.4073351551922	0.993461670251641	0.0467226730731091
ZFAND2A	2.86566373057765	1.19700402330693	6.8604853925729	0.018093933850594
MAF	1.71232208534243	1.10637507678342	2.65013826276332	0.0157957887471547
TUBB4A	0.35243180846098	0.221439738780716	0.560911877420861	1.08968646228368e-05
PMP22	0.645987648321824	0.42004113499628	0.993474226727949	0.0466155451845019
FKBP11	2.67945782034737	1.73346237234762	4.14170755913066	9.17251592853145e-06
SERPING1	0.718590947834745	0.521608440332949	0.989962796576738	0.0432095252958343

## Sheet: TableS2
Table S2 11 UVM-specific prognostic genes selected by LASSO algorithm
Gene	Coef
SERPINB9	-0.123872
PARP8	0.461814243297888
PDCD4	-0.0292651
SEZ6L2	-0.267664
KDELR3	0.280679053769663
PLIN2	-0.0595817
ISG20	0.0995641538596171
S100A13	0.586586217021682
SLC45A2	0.740988869248128
GABARAPL1	-1.94039
CTSF	-1.22779
